# Supplementary material for: Tissue-Specific RNA-Seq Analysis of Cotton Roots’ Response to Compound Saline-Alkali Stress and the Functional Validation of the Key Gene GhERF2
Source: Plants (Basel). 2025 Mar 1;14(5):756. doi: 10.3390/plants14050756 (PMC11901839; doi:10.3390/plants14050756)
Supplement: Supplementary file 1 [file plants-14-00756-s001.zip]

Archive with 6 entries (6 files):
- Figure S1-small.tif
- Figure S2-small.tif
- Figure S3-small.tif
- Figure S4-small.tif
- Figure S5-small.tif
- Supplemanry Tables.pdf
